# Supplementary material for: Effect of Mat Moisture Content, Adhesive Amount and Press Time on the Performance of Particleboards Bonded with Fructose-Based Adhesives
Source: Materials (Basel). 2022 Dec 6;15(23):8701. doi: 10.3390/ma15238701 (PMC9735780; doi:10.3390/ma15238701)
Supplement: Supplementary file 1 [file materials-15-08701-s001.zip]

Archive with 1 entries (1 files):
- materials-2040822-supplementary.pdf
